# Supplementary material for: GRP78 regulates CD44v membrane homeostasis and cell spreading in tamoxifen-resistant breast cancer
Source: Life Sci Alliance. 2019 Aug 15;2(4):e201900377. doi: 10.26508/lsa.201900377 (PMC6696983; doi:10.26508/lsa.201900377)
Supplement: Supplementary file 1 [file LSA-2019-00377_Supplemental_Data_1.zip]

Archive with 15 entries (15 files):
- CD44 sequencing results/~$44v-HA sequencing results 3.13.19.docx
- CD44 sequencing results/CD44 sequencing primers.xlsx
- CD44 sequencing results/Identification of CD44v-HA sequence.docx
- CD44 sequencing results/vHA_CMV-Forward.ab1
- CD44 sequencing results/vHA_CMV-Forward.phd.1
- CD44 sequencing results/vHA_CMV-Forward.seq
- CD44 sequencing results/vHA-sF.ab1
- CD44 sequencing results/vHA-sF.phd.1
- CD44 sequencing results/vHA-sF.seq
- CD44 sequencing results/vHA-SP6_R.ab1
- CD44 sequencing results/vHA-SP6_R.phd.1
- CD44 sequencing results/vHA-SP6_R.seq
- CD44 sequencing results/vHA-V4.ab1
- CD44 sequencing results/vHA-V4.phd.1
- CD44 sequencing results/vHA-V4.seq
