# Supplementary material for: GRP78 regulates CD44v membrane homeostasis and cell spreading in tamoxifen-resistant breast cancer
Source: Life Sci Alliance. 2019 Aug 15;2(4):e201900377. doi: 10.26508/lsa.201900377 (PMC6696983; doi:10.26508/lsa.201900377)
Supplement: Supplementary file 1 [file LSA-2019-00377_Supplemental_Data_1.zip › CD44 sequencing results/CD44 sequencing primers.xlsx]

## Sheet: Sheet1
		CD44 sequencing primers:
		Name	Sequence
		CMV Forward	5'-CGCAAATGGGCGGTAGGCGTG-3'
		v4	5'-TTCAGACAACCACAAGGATG-3'
		SP6 Reverse	5'-GATTTAGGTGACACTATAG-3'
