# Supplementary material for: GRP78 regulates CD44v membrane homeostasis and cell spreading in tamoxifen-resistant breast cancer
Source: Life Sci Alliance. 2019 Aug 15;2(4):e201900377. doi: 10.26508/lsa.201900377 (PMC6696983; doi:10.26508/lsa.201900377)
Supplement: Supplementary file 1 [file LSA-2019-00377_Supplemental_Data_1.zip › CD44 sequencing results/vHA_CMV-Forward.phd.1]

BEGIN_SEQUENCE vHA_CMV-CMV-Forward_F06

BEGIN_COMMENT

CHROMAT_FILE: vHA_CMV-CMV-Forward_F06.ab1
BASECALLER_VERSION: KB 1.4.0
TRACE_PROCESSOR_VERSION: KB 1.4.0
QUALITY_LEVELS: 99
TIME: Thu Mar 14 08:01:16 2019
TRACE_ARRAY_MIN_INDEX: 0
TRACE_ARRAY_MAX_INDEX: 13920
TRIM: -1 -1 -1.000000e+000
TRACE_PEAK_AREA_RATIO: -1.000000e+000
CHEM: term
DYE: big

END_COMMENT

BEGIN_DNA
N 2 3
N 3 20
N 3 30
N 3 54
N 4 60
N 4 73
N 4 83
N 5 90
N 9 114
N 5 139
N 5 146
N 4 165
N 5 178
N 6 190
N 6 208
N 7 220
G 12 238
N 9 252
A 16 259
G 24 272
A 32 286
G 10 296
C 43 309
T 53 321
C 46 332
T 50 344
C 52 356
T 52 369
G 49 382
G 32 397
C 32 409
T 28 420
A 26 430
A 41 437
C 50 448
T 30 460
A 26 469
G 62 483
A 62 497
G 52 509
A 47 522
A 56 531
C 22 540
C 62 550
C 33 562
A 30 570
C 62 582
T 62 596
G 62 609
C 62 623
T 62 636
T 44 649
A 62 659
C 47 669
T 62 682
G 62 695
G 62 709
C 62 722
T 62 734
T 44 746
A 59 756
T 59 766
C 62 779
G 62 792
A 62 804
A 62 815
A 62 826
T 59 835
T 62 847
A 62 858
A 62 869
T 62 880
A 62 891
C 59 903
G 43 917
A 54 929
C 48 940
T 56 953
C 35 965
A 28 975
C 40 986
T 49 999
A 49 1010
T 62 1022
A 59 1033
G 62 1046
G 62 1060
G 62 1073
A 62 1086
G 62 1097
A 59 1110
C 49 1119
C 62 1130
C 62 1142
A 62 1152
A 62 1164
G 62 1176
C 62 1189
T 62 1202
T 62 1214
G 62 1226
G 62 1239
T 62 1252
A 62 1262
C 62 1272
C 59 1284
A 59 1293
T 62 1306
G 62 1318
G 62 1331
A 59 1346
C 62 1356
A 62 1366
A 62 1377
G 62 1390
T 62 1402
T 62 1414
T 62 1427
T 62 1439
G 62 1451
G 62 1465
T 62 1476
G 62 1489
G 59 1501
C 62 1512
A 62 1523
C 59 1533
G 62 1545
C 62 1558
A 62 1569
G 62 1581
C 62 1593
C 62 1606
T 62 1619
G 62 1630
G 62 1644
G 62 1656
G 62 1669
A 59 1682
C 59 1692
T 62 1704
C 62 1715
T 62 1728
G 62 1740
C 62 1752
C 62 1764
T 62 1777
C 62 1788
G 62 1800
T 59 1813
G 62 1824
C 62 1836
C 62 1848
G 62 1860
C 59 1872
T 59 1885
G 59 1896
A 59 1910
G 59 1920
C 62 1933
C 62 1944
T 62 1957
G 62 1969
G 62 1981
C 62 1993
G 62 2006
C 62 2018
A 62 2029
G 59 2040
A 59 2053
T 62 2064
C 62 2075
G 62 2088
A 62 2101
T 62 2112
T 62 2124
T 62 2136
G 62 2148
A 62 2161
A 62 2172
T 62 2183
A 62 2194
T 62 2205
A 62 2216
A 62 2228
C 62 2240
C 62 2252
T 62 2265
G 62 2278
C 62 2291
C 54 2303
G 62 2315
C 62 2327
T 62 2340
T 62 2353
T 62 2365
G 62 2376
C 62 2388
A 62 2399
G 62 2411
G 62 2423
T 62 2435
G 62 2447
T 62 2459
A 62 2470
T 62 2481
T 62 2494
C 62 2505
C 62 2517
A 62 2528
C 62 2539
G 62 2552
T 59 2565
G 62 2577
G 49 2589
A 59 2603
G 59 2614
A 62 2627
A 62 2639
A 62 2650
A 62 2661
A 62 2672
T 59 2683
G 62 2695
G 62 2708
T 62 2720
C 62 2732
G 62 2744
C 62 2756
T 59 2769
A 62 2780
C 62 2791
A 62 2802
G 62 2814
C 62 2826
A 62 2838
T 62 2850
C 62 2862
T 62 2875
C 62 2886
T 62 2899
C 62 2911
G 62 2923
G 62 2936
A 59 2948
C 62 2958
G 62 2970
G 62 2983
A 59 2996
G 59 3006
G 62 3019
C 62 3030
C 62 3042
G 62 3055
C 62 3066
T 62 3079
G 59 3090
A 59 3104
C 62 3114
C 62 3126
T 62 3139
C 62 3150
T 62 3163
G 62 3174
C 62 3186
A 62 3198
A 62 3209
G 62 3220
G 62 3232
C 62 3244
T 62 3257
T 62 3269
T 62 3281
C 62 3292
A 62 3302
A 62 3313
T 62 3326
A 62 3337
G 62 3349
C 62 3361
A 62 3373
C 62 3384
C 62 3396
T 62 3409
T 62 3421
G 62 3433
C 62 3446
C 62 3458
C 62 3469
A 62 3480
C 62 3491
A 62 3502
A 62 3514
T 62 3526
G 62 3538
G 62 3551
C 62 3563
C 62 3575
C 62 3587
A 62 3598
G 56 3610
A 62 3623
T 62 3634
G 62 3646
G 62 3659
A 62 3671
G 62 3683
A 62 3696
A 62 3707
A 62 3718
G 62 3730
C 62 3741
T 62 3754
C 62 3765
T 62 3778
G 62 3790
A 62 3803
G 62 3814
C 62 3826
A 62 3838
T 62 3849
C 62 3860
G 62 3873
G 62 3886
A 59 3899
T 62 3909
T 62 3921
T 62 3933
G 62 3946
A 62 3958
G 62 3969
A 62 3982
C 62 3992
C 62 4004
T 62 4017
G 62 4029
C 62 4041
A 62 4053
G 62 4064
G 62 4077
T 62 4089
A 62 4101
T 62 4111
G 62 4124
G 62 4137
G 62 4149
T 62 4161
T 62 4173
C 62 4185
A 62 4195
T 62 4207
A 62 4218
G 62 4231
A 62 4244
A 62 4256
G 62 4268
G 62 4280
G 62 4292
C 62 4304
A 62 4315
C 62 4326
G 62 4339
T 62 4351
G 62 4363
G 62 4376
T 62 4389
G 62 4400
A 59 4413
T 59 4424
T 62 4436
C 62 4448
C 54 4460
C 62 4472
C 62 4484
G 62 4496
G 62 4509
A 59 4522
T 62 4533
C 62 4545
C 62 4557
A 62 4567
C 62 4579
C 62 4591
C 62 4603
C 62 4615
A 62 4626
A 62 4638
C 62 4650
T 62 4663
C 62 4674
C 62 4687
A 62 4697
T 62 4709
C 62 4721
T 62 4734
G 62 4746
T 62 4759
G 62 4770
C 62 4783
A 62 4794
G 62 4806
C 62 4818
A 62 4829
A 62 4841
A 62 4853
C 62 4864
A 62 4875
A 62 4887
C 62 4899
A 62 4910
C 62 4922
A 62 4934
G 62 4946
G 62 4959
G 62 4971
G 62 4984
T 62 4997
G 62 5008
T 62 5021
A 62 5032
C 62 5043
A 62 5055
T 62 5067
C 62 5079
C 62 5092
T 62 5104
C 62 5117
A 62 5128
C 62 5139
A 62 5150
T 62 5162
C 62 5175
C 62 5187
A 62 5198
A 62 5210
C 62 5222
A 62 5233
C 62 5245
C 62 5257
T 62 5270
C 62 5282
C 62 5295
C 62 5306
A 62 5317
G 62 5329
T 62 5342
A 62 5354
T 62 5365
G 62 5377
A 62 5390
C 62 5401
A 62 5412
C 62 5424
A 62 5435
T 62 5447
A 62 5459
T 62 5471
T 62 5484
G 62 5496
C 62 5509
T 62 5521
T 62 5534
C 62 5546
A 62 5556
A 62 5568
T 62 5580
G 62 5592
C 62 5604
T 62 5617
T 62 5629
C 62 5641
A 62 5652
G 62 5664
C 62 5676
T 62 5689
C 49 5701
C 43 5713
A 62 5724
C 62 5735
C 62 5748
T 62 5760
G 62 5772
A 62 5786
A 62 5797
G 62 5809
A 62 5821
A 62 5833
G 56 5845
A 54 5857
T 62 5867
T 62 5880
G 62 5892
T 56 5904
A 62 5916
C 62 5927
A 62 5938
T 62 5950
C 62 5963
A 62 5975
G 62 5987
T 62 6000
C 62 6012
A 62 6024
C 62 6035
A 62 6047
G 62 6059
A 62 6072
C 62 6083
C 62 6096
T 62 6109
G 62 6121
C 62 6133
C 62 6146
C 62 6158
A 62 6169
A 62 6180
T 62 6192
G 62 6204
C 62 6217
C 62 6229
T 62 6242
T 62 6254
T 62 6267
G 62 6278
A 54 6291
T 62 6302
G 62 6314
G 62 6327
A 62 6339
C 62 6350
C 62 6363
A 62 6373
A 62 6386
T 62 6398
T 62 6410
A 62 6422
C 62 6433
C 62 6446
A 62 6457
T 62 6469
A 62 6481
A 62 6494
C 62 6506
T 62 6518
A 62 6529
T 62 6541
T 62 6554
G 62 6567
T 62 6579
T 62 6592
A 62 6603
A 62 6615
C 62 6626
C 62 6639
G 62 6651
T 62 6664
G 62 6676
A 49 6690
T 62 6700
G 62 6713
G 62 6726
C 62 6737
A 62 6749
C 62 6760
C 62 6772
C 62 6785
G 62 6798
C 62 6810
T 62 6823
A 62 6835
T 62 6846
G 58 6858
T 58 6871
C 58 6883
C 58 6895
A 58 6906
G 58 6919
A 58 6931
A 58 6943
A 58 6955
G 58 6967
G 49 6980
A 58 6992
G 52 7004
A 58 7016
A 54 7028
T 47 7039
A 58 7051
C 54 7062
A 54 7074
G 58 7087
A 58 7099
A 58 7112
C 58 7123
G 58 7136
A 58 7149
A 58 7161
T 58 7172
C 58 7184
C 58 7197
T 58 7209
G 58 7222
A 58 7235
A 58 7247
G 52 7259
A 58 7271
C 46 7282
A 58 7293
T 58 7305
C 58 7317
T 58 7330
A 58 7342
C 58 7353
C 58 7366
C 58 7378
C 58 7391
A 52 7402
G 52 7414
C 58 7427
A 58 7438
A 54 7450
C 58 7461
C 58 7474
C 58 7487
T 58 7499
A 58 7511
C 58 7523
T 58 7535
G 58 7547
A 58 7560
T 51 7571
G 58 7584
A 51 7597
T 41 7608
G 58 7621
A 58 7633
C 49 7644
G 58 7657
T 54 7669
G 58 7681
A 58 7694
G 47 7706
C 58 7718
A 58 7730
G 53 7743
C 58 7754
G 58 7767
G 58 7780
C 51 7792
T 58 7805
C 58 7816
C 58 7829
T 58 7841
C 58 7853
C 49 7865
A 40 7876
G 58 7888
T 54 7901
G 58 7913
A 58 7926
A 58 7937
A 53 7949
G 53 7961
G 58 7973
A 58 7986
G 50 7997
C 58 8009
A 58 8021
G 52 8033
C 58 8045
A 52 8057
C 51 8069
T 58 8081
T 58 8094
C 58 8106
A 46 8118
G 35 8129
G 58 8143
A 44 8156
G 24 8166
G 51 8180
T 46 8191
T 53 8203
A 52 8215
C 51 8226
A 50 8238
T 58 8250
C 58 8262
T 58 8275
T 58 8288
T 58 8300
T 51 8313
A 53 8324
C 52 8335
A 52 8346
C 51 8357
C 58 8370
T 53 8383
T 58 8396
T 58 8409
T 52 8421
C 53 8433
T 50 8445
A 50 8456
C 50 8467
T 58 8480
G 58 8492
T 50 8505
A 50 8516
C 53 8528
A 42 8539
C 51 8550
C 58 8563
C 58 8575
C 51 8588
A 49 8599
T 54 8612
C 51 8623
C 58 8636
C 51 8648
A 42 8660
G 39 8672
A 54 8685
C 37 8696
G 52 8709
A 54 8721
A 53 8734
G 39 8745
A 49 8758
C 39 8769
A 39 8781
G 53 8793
T 53 8806
C 53 8818
C 54 8830
C 54 8842
T 42 8855
G 54 8867
G 37 8881
A 44 8894
T 32 8905
C 52 8917
A 39 8928
C 37 8939
C 54 8952
G 50 8964
A 51 8978
C 49 8989
A 39 9001
G 50 9013
C 52 9026
A 52 9038
C 53 9049
A 40 9061
G 45 9073
A 53 9086
C 36 9098
A 42 9110
G 53 9122
A 54 9135
A 47 9147
T 40 9158
C 44 9171
C 49 9183
C 54 9195
T 52 9208
G 54 9220
C 37 9233
T 41 9246
A 42 9257
C 42 9269
C 53 9281
A 31 9292
G 39 9304
T 42 9318
A 52 9330
C 41 9341
G 52 9354
T 45 9366
C 53 9378
T 53 9391
T 52 9404
C 42 9416
A 17 9428
A 22 9438
A 40 9449
T 45 9462
A 42 9474
C 33 9485
C 41 9498
A 32 9509
T 53 9522
C 53 9534
T 53 9548
C 53 9560
A 40 9571
G 35 9584
C 45 9596
A 45 9608
G 21 9618
G 51 9633
C 31 9645
T 40 9658
G 32 9670
G 17 9683
G 23 9694
A 34 9709
G 18 9720
C 41 9733
C 52 9744
A 29 9756
A 53 9768
A 32 9780
T 32 9792
G 53 9804
A 46 9818
A 51 9829
G 31 9842
A 51 9854
A 46 9866
A 51 9878
A 36 9890
T 31 9901
G 51 9914
A 31 9926
A 51 9938
G 28 9951
A 37 9964
T 23 9974
G 42 9987
A 42 9999
A 51 10011
A 51 10023
G 31 10036
A 51 10049
G 20 10061
A 41 10074
C 29 10084
A 39 10096
G 42 10108
A 51 10121
C 29 10133
A 30 10145
C 18 10158
C 23 10168
T 42 10182
C 43 10195
A 31 10207
G 31 10219
T 43 10231
T 48 10244
T 48 10257
T 48 10269
T 36 10282
C 43 10293
T 31 10306
G 41 10318
G 38 10331
A 28 10344
T 31 10355
C 36 10367
N 9 10378
G 26 10398
G 24 10407
C 19 10416
A 31 10428
T 30 10438
T 30 10453
G 41 10465
A 30 10479
T 31 10489
G 42 10502
A 37 10516
T 24 10527
G 43 10540
A 32 10553
T 26 10564
G 35 10577
A 34 10589
A 33 10600
G 14 10615
A 31 10628
T 13 10638
T 48 10650
T 48 10663
T 34 10675
A 36 10687
T 36 10699
C 43 10712
T 41 10725
C 31 10737
C 31 10750
A 31 10761
G 34 10774
C 42 10787
A 36 10799
C 30 10811
C 29 10822
A 27 10835
T 31 10847
T 47 10860
T 36 10872
C 31 10886
A 21 10898
A 26 10907
C 32 10920
C 31 10933
A 30 10945
C 37 10957
A 29 10969
C 30 10981
C 31 10994
A 31 11006
C 31 11019
G 24 11030
G 48 11044
G 35 11057
C 16 11072
T 31 11086
T 48 11098
T 48 11109
T 31 11121
G 27 11135
A 25 11149
C 20 11159
C 29 11171
A 16 11183
C 38 11195
A 22 11207
C 31 11220
A 31 11234
A 48 11245
A 47 11256
A 26 11267
C 21 11282
A 30 11293
G 28 11307
A 38 11320
A 30 11329
C 21 11345
C 31 11357
A 24 11369
G 28 11383
G 23 11394
A 26 11410
C 19 11421
T 21 11433
G 20 11443
G 31 11453
A 13 11475
C 16 11486
C 43 11499
C 31 11511
A 23 11523
G 31 11535
T 13 11549
G 25 11559
G 23 11568
N 6 11589
A 15 11598
C 16 11614
C 37 11625
C 33 11636
A 15 11651
A 23 11660
G 32 11675
C 24 11690
C 23 11700
A 27 11713
T 27 11727
T 25 11737
C 32 11751
A 23 11766
A 37 11776
A 14 11786
T 18 11801
C 11 11811
C 39 11821
C 14 11830
G 33 11843
G 18 11853
A 10 11869
A 21 11878
G 19 11891
T 13 11906
G 31 11918
C 22 11931
T 32 11944
A 27 11956
C 19 11968
T 24 11982
T 37 11993
C 19 12008
A 11 12018
G 14 12032
A 32 12046
C 11 12059
A 30 12078
C 20 12097
C 28 12109
A 21 12120
C 23 12134
A 14 12149
N 9 12159
N 7 12182
N 6 12200
T 15 12211
G 14 12224
A 21 12239
C 24 12250
T 20 12264
G 28 12277
C 16 12292
A 10 12302
G 17 12316
A 27 12331
N 9 12343
G 15 12356
N 7 12371
N 6 12380
N 8 12395
A 11 12411
C 10 12422
N 6 12437
G 11 12446
A 17 12460
A 40 12472
A 23 12483
T 16 12499
G 24 12511
G 21 12521
C 12 12538
A 12 12552
C 24 12571
N 6 12590
C 18 12603
T 20 12617
G 27 12629
C 18 12645
T 13 12661
N 8 12671
N 8 12685
N 7 12699
N 3 12710
N 4 12732
N 3 12761
N 3 12780
A 40 12790
A 13 12800
N 9 12815
T 16 12829
G 18 12840
G 19 12850
A 13 12873
A 10 12882
C 18 12899
C 29 12909
C 21 12919
A 20 12933
N 7 12947
A 30 12968
N 9 12988
C 16 13003
N 5 13017
N 6 13023
N 5 13034
N 4 13040
C 13 13057
C 28 13068
C 12 13079
T 18 13097
C 15 13112
C 28 13123
C 30 13133
C 16 13144
N 8 13165
C 16 13177
A 10 13191
T 25 13212
C 10 13230
N 7 13242
N 8 13253
C 11 13265
N 9 13282
T 11 13297
G 11 13308
A 15 13325
N 9 13336
C 23 13352
A 16 13366
T 23 13379
C 21 13393
A 16 13406
T 13 13421
G 16 13432
N 7 13443
N 9 13452
N 6 13465
G 16 13476
A 20 13501
N 6 13522
A 24 13541
N 7 13562
A 18 13580
N 6 13591
A 23 13608
C 18 13624
C 27 13638
C 26 13651
C 23 13665
N 7 13677
N 6 13692
N 8 13705
T 25 13722
T 13 13737
C 13 13750
T 14 13767
N 9 13778
N 6 13792
N 5 13806
A 12 13816
G 14 13832
C 11 13849
N 5 13866
N 4 13878
END_DNA

END_SEQUENCE
