# Supplementary material for: GRP78 regulates CD44v membrane homeostasis and cell spreading in tamoxifen-resistant breast cancer
Source: Life Sci Alliance. 2019 Aug 15;2(4):e201900377. doi: 10.26508/lsa.201900377 (PMC6696983; doi:10.26508/lsa.201900377)
Supplement: Supplementary file 1 [file LSA-2019-00377_Supplemental_Data_1.zip › CD44 sequencing results/vHA_CMV-Forward.seq]

>vHA_CMV-CMV-Forward_F06.ab1
NNNNNNNNNNNNNNNNGNAGAGCTCTCTGGCTAACTAGAGAACCCACTGCTTACTGGCTTATCGAAATTAATACGACTCA
CTATAGGGAGACCCAAGCTTGGTACCATGGACAAGTTTTGGTGGCACGCAGCCTGGGGACTCTGCCTCGTGCCGCTGAGC
CTGGCGCAGATCGATTTGAATATAACCTGCCGCTTTGCAGGTGTATTCCACGTGGAGAAAAATGGTCGCTACAGCATCTC
TCGGACGGAGGCCGCTGACCTCTGCAAGGCTTTCAATAGCACCTTGCCCACAATGGCCCAGATGGAGAAAGCTCTGAGCA
TCGGATTTGAGACCTGCAGGTATGGGTTCATAGAAGGGCACGTGGTGATTCCCCGGATCCACCCCAACTCCATCTGTGCA
GCAAACAACACAGGGGTGTACATCCTCACATCCAACACCTCCCAGTATGACACATATTGCTTCAATGCTTCAGCTCCACC
TGAAGAAGATTGTACATCAGTCACAGACCTGCCCAATGCCTTTGATGGACCAATTACCATAACTATTGTTAACCGTGATG
GCACCCGCTATGTCCAGAAAGGAGAATACAGAACGAATCCTGAAGACATCTACCCCAGCAACCCTACTGATGATGACGTG
AGCAGCGGCTCCTCCAGTGAAAGGAGCAGCACTTCAGGAGGTTACATCTTTTACACCTTTTCTACTGTACACCCCATCCC
AGACGAAGACAGTCCCTGGATCACCGACAGCACAGACAGAATCCCTGCTACCAGTACGTCTTCAAATACCATCTCAGCAG
GCTGGGAGCCAAATGAAGAAAATGAAGATGAAAGAGACAGACACCTCAGTTTTTCTGGATCNGGCATTGATGATGATGAA
GATTTTATCTCCAGCACCATTTCAACCACACCACGGGCTTTTGACCACACAAAACAGAACCAGGACTGGACCCAGTGGNA
CCCAAGCCATTCAAATCCCGGAAGTGCTACTTCAGACACCACANNNTGACTGCAGANGNNNACNGAAATGGCACNCTGCT
NNNNNNNAANTGGAACCCANANCNNNNCCCTCCCCNCATCNNCNTGANCATCATGNNNGANANANACCCCNNNTTCTNNN
AGCNN
