# Supplementary material for: GRP78 regulates CD44v membrane homeostasis and cell spreading in tamoxifen-resistant breast cancer
Source: Life Sci Alliance. 2019 Aug 15;2(4):e201900377. doi: 10.26508/lsa.201900377 (PMC6696983; doi:10.26508/lsa.201900377)
Supplement: Supplementary file 1 [file LSA-2019-00377_Supplemental_Data_1.zip › CD44 sequencing results/vHA-sF.phd.1]

BEGIN_SEQUENCE vHA-sF_C05

BEGIN_COMMENT

CHROMAT_FILE: vHA-sF_C05.ab1
BASECALLER_VERSION: KB 1.4.2.4
TRACE_PROCESSOR_VERSION: KB 1.4.2.4
QUALITY_LEVELS: 99
TIME: Tue Mar 19 09:07:55 2019
TRACE_ARRAY_MIN_INDEX: 0
TRACE_ARRAY_MAX_INDEX: 15810
TRIM: -1 -1 -1.000000e+000
TRACE_PEAK_AREA_RATIO: -1.000000e+000
CHEM: term
DYE: big

END_COMMENT

BEGIN_DNA
N 5 2
N 1 13
N 3 36
N 5 49
N 4 63
N 4 74
N 4 101
N 9 112
N 5 124
N 5 137
N 9 150
N 4 165
N 6 176
N 6 184
N 9 195
N 9 214
N 6 230
N 4 241
N 9 256
C 17 271
T 58 286
T 58 301
T 43 316
T 16 330
A 24 339
C 18 348
N 6 354
C 42 366
C 58 379
T 58 392
T 41 407
T 49 422
T 58 436
C 47 448
T 35 459
A 28 468
C 48 479
T 54 490
G 62 505
T 56 518
A 56 529
C 37 540
A 13 548
C 43 559
C 56 572
C 62 584
C 47 596
A 39 606
T 62 619
C 62 633
C 62 645
C 44 657
A 37 665
G 50 679
A 59 693
C 62 704
G 56 716
A 62 729
A 56 740
G 56 752
A 59 765
C 51 774
A 49 784
G 59 797
T 59 810
C 59 823
C 59 835
C 62 846
T 62 859
G 62 872
G 59 886
A 59 900
T 59 910
C 54 922
A 51 931
C 59 942
C 59 954
G 56 967
A 36 980
C 56 991
A 49 1002
G 59 1014
C 62 1027
A 62 1038
C 62 1048
A 59 1058
G 62 1071
A 59 1085
C 62 1096
A 62 1106
G 62 1119
A 62 1132
A 62 1144
T 59 1154
C 62 1166
C 62 1178
C 62 1190
T 62 1203
G 54 1215
C 62 1228
T 54 1241
A 62 1251
C 62 1262
C 59 1273
A 59 1283
G 59 1296
T 59 1309
A 62 1321
C 59 1331
G 62 1344
T 62 1356
C 62 1368
T 62 1381
T 54 1394
C 59 1405
A 62 1415
A 62 1426
A 62 1437
T 62 1449
A 62 1460
C 62 1471
C 59 1483
A 59 1493
T 62 1506
C 62 1519
T 62 1532
C 59 1544
A 59 1554
G 56 1567
C 62 1579
A 59 1590
G 62 1602
G 62 1615
C 59 1627
T 62 1640
G 62 1652
G 62 1665
G 62 1677
A 54 1691
G 62 1701
C 62 1713
C 62 1725
A 62 1735
A 62 1747
A 62 1758
T 62 1770
G 62 1782
A 62 1795
A 59 1807
G 56 1819
A 62 1831
A 62 1843
A 62 1854
A 62 1865
T 59 1875
G 62 1888
A 62 1901
A 59 1912
G 56 1925
A 59 1937
T 54 1947
G 62 1960
A 62 1972
A 59 1984
A 59 1995
G 59 2007
A 62 2020
G 59 2031
A 59 2044
C 62 2054
A 62 2065
G 62 2077
A 59 2090
C 62 2101
A 62 2113
C 62 2124
C 62 2136
T 62 2150
C 62 2162
A 62 2173
G 62 2185
T 62 2199
T 62 2211
T 62 2223
T 54 2235
T 54 2247
C 62 2258
T 62 2271
G 62 2283
G 62 2296
A 59 2308
T 62 2319
C 62 2330
A 59 2341
G 62 2354
G 62 2366
C 62 2378
A 62 2390
T 62 2401
T 62 2413
G 62 2425
A 59 2439
T 62 2450
G 62 2462
A 59 2475
T 59 2486
G 62 2498
A 54 2511
T 54 2521
G 62 2534
A 62 2547
A 56 2558
G 50 2570
A 59 2583
T 62 2593
T 62 2605
T 62 2617
T 62 2629
A 54 2640
T 62 2652
C 62 2664
T 62 2677
C 62 2689
C 62 2701
A 59 2711
G 62 2723
C 62 2736
A 62 2747
C 62 2758
C 62 2770
A 62 2781
T 62 2794
T 62 2807
T 62 2819
C 62 2831
A 62 2841
A 62 2853
C 62 2864
C 62 2877
A 62 2887
C 62 2899
A 62 2911
C 62 2923
C 54 2935
A 62 2946
C 62 2958
G 62 2970
G 62 2983
G 62 2996
C 62 3009
T 62 3022
T 62 3034
T 62 3046
T 62 3058
G 62 3070
A 62 3082
C 62 3092
C 62 3104
A 62 3115
C 62 3127
A 62 3138
C 62 3149
A 59 3161
A 62 3172
A 62 3185
A 62 3197
C 62 3208
A 62 3219
G 62 3232
A 62 3245
A 62 3257
C 62 3268
C 62 3280
A 62 3291
G 62 3304
G 62 3316
A 59 3330
C 62 3341
T 62 3353
G 62 3365
G 62 3378
A 59 3391
C 62 3402
C 62 3414
C 62 3425
A 62 3436
G 62 3449
T 62 3462
G 62 3473
G 62 3486
A 54 3499
A 62 3511
C 62 3521
C 62 3533
C 62 3545
A 62 3556
A 62 3568
G 62 3580
C 62 3593
C 54 3605
A 62 3616
T 62 3628
T 62 3640
C 62 3653
A 59 3663
A 62 3675
A 62 3686
T 62 3698
C 62 3710
C 62 3723
G 62 3736
G 62 3748
A 54 3761
A 54 3772
G 62 3784
T 62 3796
G 62 3808
C 62 3819
T 62 3831
A 62 3843
C 62 3854
T 62 3867
T 62 3879
C 62 3891
A 62 3902
G 62 3914
A 62 3927
C 62 3938
A 62 3949
A 62 3960
C 62 3972
C 62 3985
A 62 3996
C 62 4008
A 62 4019
A 62 4031
G 62 4043
G 62 4055
A 59 4069
T 59 4080
G 62 4092
A 62 4105
C 62 4116
T 62 4128
G 62 4140
C 62 4153
A 62 4164
G 62 4176
A 62 4189
T 62 4200
G 62 4212
T 62 4224
A 62 4236
G 59 4248
A 62 4261
C 62 4272
A 62 4283
G 62 4296
A 62 4308
A 62 4320
A 62 4332
T 62 4343
G 62 4356
G 62 4368
C 62 4380
A 62 4392
C 62 4403
C 62 4415
A 62 4426
C 62 4438
T 62 4451
G 62 4463
C 62 4476
T 62 4489
T 62 4501
A 62 4513
T 62 4524
G 62 4536
A 62 4549
A 62 4560
G 62 4572
G 62 4585
A 62 4597
A 62 4608
A 62 4620
C 62 4631
T 62 4643
G 62 4655
G 62 4669
A 62 4682
A 62 4693
C 62 4704
C 62 4716
C 62 4728
A 62 4739
G 62 4752
A 62 4765
A 62 4776
G 62 4788
C 62 4800
A 62 4812
C 62 4822
A 62 4834
C 62 4845
C 62 4858
C 62 4870
T 62 4883
C 62 4895
C 62 4908
C 62 4919
C 62 4931
T 62 4944
C 62 4955
A 62 4966
T 62 4978
T 62 4990
C 62 5002
A 62 5013
C 62 5024
C 62 5037
A 62 5047
T 62 5060
G 62 5072
A 59 5085
G 62 5097
C 62 5109
A 62 5121
T 62 5132
C 62 5144
A 62 5156
T 62 5168
G 62 5180
A 62 5193
G 62 5205
G 62 5218
A 62 5230
A 62 5242
G 62 5254
A 62 5266
A 62 5278
G 62 5289
A 62 5302
G 62 5313
A 59 5326
C 62 5336
C 62 5348
C 62 5360
C 62 5373
A 62 5384
C 62 5396
A 62 5407
T 62 5419
T 62 5432
C 62 5444
T 62 5457
A 62 5468
C 62 5479
A 62 5491
A 62 5502
G 62 5514
C 62 5527
A 62 5539
C 62 5550
A 62 5561
A 62 5573
T 62 5586
C 62 5598
C 62 5610
A 62 5622
G 62 5634
G 62 5647
C 62 5659
A 62 5671
A 62 5682
C 62 5694
T 62 5706
C 49 5719
C 49 5731
T 62 5744
A 62 5755
G 62 5767
T 62 5780
A 62 5791
G 62 5803
T 62 5815
A 62 5827
C 62 5838
A 62 5849
A 62 5861
C 62 5873
G 62 5885
G 62 5898
A 62 5912
A 62 5924
G 62 5935
A 62 5948
A 62 5960
A 62 5971
C 62 5982
A 62 5994
G 62 6006
C 62 6018
T 62 6031
A 62 6043
C 62 6054
C 62 6066
C 62 6079
A 62 6090
G 62 6102
A 62 6115
A 62 6127
G 62 6139
G 62 6151
A 62 6164
A 62 6175
C 62 6186
A 62 6198
G 62 6210
T 62 6223
G 62 6235
G 62 6248
T 62 6260
T 62 6272
T 62 6284
G 62 6296
G 62 6309
C 62 6320
A 62 6332
A 62 6344
C 62 6355
A 62 6367
G 62 6379
A 62 6392
T 62 6403
G 62 6415
G 62 6428
C 62 6440
A 62 6452
T 62 6463
G 62 6476
A 62 6489
G 62 6500
G 62 6513
G 62 6526
A 49 6539
T 47 6549
A 62 6561
T 62 6572
C 62 6584
G 62 6597
C 62 6609
C 62 6622
A 62 6633
A 62 6644
A 62 6657
C 62 6668
A 62 6680
C 62 6691
C 62 6704
C 62 6716
A 62 6727
A 62 6739
A 62 6752
G 62 6764
A 62 6776
A 62 6788
G 52 6800
A 62 6812
C 43 6823
T 62 6835
C 62 6847
C 62 6859
C 62 6872
A 62 6883
T 62 6895
T 62 6907
C 62 6920
G 62 6932
A 62 6945
C 62 6956
A 62 6967
A 62 6978
C 62 6990
A 62 7002
G 62 7014
G 58 7027
G 58 7039
A 42 7053
C 54 7063
A 58 7075
G 58 7087
C 58 7099
T 58 7112
G 58 7124
C 58 7137
A 58 7148
G 58 7160
C 58 7172
C 58 7185
T 58 7197
C 58 7209
A 58 7221
G 58 7233
C 58 7245
T 58 7258
C 58 7269
A 58 7281
T 58 7292
A 58 7304
C 54 7315
C 58 7328
A 54 7339
G 58 7351
C 58 7363
C 58 7376
A 54 7388
T 58 7399
C 58 7411
C 54 7424
A 49 7435
A 58 7447
T 58 7459
G 58 7471
C 58 7483
A 54 7495
A 58 7506
G 58 7518
G 58 7531
A 58 7544
A 58 7556
G 42 7567
G 58 7580
A 54 7592
C 42 7603
A 58 7614
A 58 7626
C 54 7638
A 54 7650
C 58 7661
C 58 7674
A 51 7685
A 58 7698
G 58 7710
C 54 7722
C 58 7735
C 43 7747
A 54 7758
G 54 7770
A 54 7783
G 42 7794
G 58 7807
A 45 7820
C 31 7831
A 58 7842
G 58 7854
T 58 7866
T 58 7879
C 51 7891
C 58 7903
T 58 7915
G 58 7928
G 58 7941
A 46 7954
C 42 7964
T 58 7976
G 58 7988
A 46 8001
T 41 8012
T 58 8024
T 58 8037
C 58 8048
T 58 8060
T 58 8073
C 58 8085
A 39 8095
A 54 8107
C 51 8118
C 58 8130
C 46 8143
A 40 8154
A 58 8166
T 58 8178
C 58 8190
T 58 8203
C 58 8215
A 52 8226
C 54 8237
A 52 8249
C 58 8260
C 58 8273
C 58 8285
C 51 8297
A 49 8308
T 52 8321
G 58 8332
G 58 8345
G 58 8358
A 44 8371
C 37 8382
G 58 8395
A 54 8407
G 29 8418
G 58 8431
T 50 8443
C 53 8455
A 52 8466
T 52 8478
C 53 8490
A 52 8502
A 53 8514
G 53 8526
C 54 8538
A 53 8550
G 39 8561
G 58 8575
A 58 8588
A 54 8600
G 46 8611
A 58 8624
A 50 8635
G 31 8646
G 58 8659
A 39 8672
T 22 8682
G 58 8695
G 58 8708
A 41 8720
T 39 8731
A 42 8743
T 41 8754
G 58 8767
G 46 8780
A 51 8793
C 37 8804
T 53 8816
C 53 8828
C 53 8841
A 39 8852
G 50 8864
T 53 8877
C 53 8889
A 42 8900
T 53 8912
A 53 8923
G 37 8936
T 41 8948
A 52 8960
T 52 8971
A 50 8983
A 51 8995
C 50 9007
G 58 9020
C 52 9032
T 58 9044
T 52 9057
C 53 9069
A 39 9080
G 39 9092
C 51 9104
C 49 9117
T 39 9129
A 42 9141
C 40 9152
T 52 9165
G 54 9177
C 40 9190
A 28 9202
A 18 9212
A 39 9224
T 44 9236
C 41 9248
C 51 9260
A 32 9271
A 54 9283
A 52 9294
C 52 9307
A 45 9318
C 53 9330
A 42 9341
G 35 9353
G 54 9367
T 39 9380
T 54 9391
T 42 9404
G 46 9416
G 51 9429
T 39 9441
G 54 9454
G 53 9466
A 42 9478
A 49 9490
G 26 9502
A 47 9515
T 19 9526
T 54 9536
T 54 9548
G 47 9562
G 51 9575
A 46 9588
C 28 9599
A 40 9610
G 53 9623
G 54 9635
A 35 9648
C 31 9659
A 37 9671
G 37 9683
G 54 9695
A 37 9709
C 26 9720
C 54 9732
T 44 9745
C 51 9757
T 42 9771
T 49 9783
T 44 9794
C 37 9807
A 28 9818
A 35 9828
T 42 9841
G 53 9853
A 41 9866
C 35 9877
A 24 9888
A 39 9900
C 47 9912
G 52 9924
C 45 9937
A 40 9949
G 40 9961
C 34 9974
A 45 9986
G 26 9998
A 49 10011
G 24 10022
T 32 10035
A 31 10046
A 32 10058
T 35 10071
T 46 10082
C 34 10094
T 42 10107
C 34 10119
A 30 10131
G 25 10143
A 53 10156
G 27 10168
C 52 10180
T 33 10191
T 33 10205
C 34 10216
T 34 10229
C 52 10240
T 31 10253
A 31 10264
C 31 10276
A 19 10287
T 53 10299
C 42 10311
A 29 10323
C 36 10335
A 31 10346
T 34 10358
G 31 10371
A 37 10384
A 37 10396
N 9 10405
G 51 10414
G 42 10424
C 19 10433
T 43 10445
T 16 10459
G 28 10467
G 47 10477
G 15 10486
A 51 10497
A 38 10508
G 29 10520
A 46 10532
A 44 10543
G 26 10556
A 30 10569
T 18 10579
A 36 10592
A 51 10603
A 37 10614
G 25 10628
A 37 10641
C 16 10651
C 32 10664
A 26 10676
T 38 10688
C 25 10699
C 42 10712
A 26 10725
A 33 10735
C 31 10749
A 31 10761
A 37 10771
C 39 10784
T 38 10797
T 38 10809
C 43 10822
T 31 10835
A 43 10847
C 30 10858
T 30 10871
C 31 10883
T 27 10896
G 34 10908
A 33 10921
C 23 10932
A 21 10944
T 42 10955
C 31 10968
A 16 10981
A 36 10990
G 30 11003
C 32 11016
A 25 11028
A 28 11037
T 22 11051
A 31 11063
N 8 11073
G 41 11089
A 25 11103
A 24 11112
T 30 11125
G 42 11138
A 31 11151
T 20 11162
G 42 11175
T 26 11188
C 27 11200
A 17 11211
C 31 11223
A 30 11235
G 18 11246
G 46 11259
T 16 11274
G 37 11286
G 38 11297
A 17 11313
A 33 11323
G 20 11337
A 30 11349
A 31 11358
G 13 11373
A 36 11386
G 17 11398
A 37 11411
C 22 11422
C 46 11434
C 31 11445
A 25 11459
A 41 11471
A 31 11482
T 31 11495
C 32 11507
A 31 11519
T 27 11532
T 32 11542
C 31 11557
T 29 11569
G 29 11582
A 15 11595
A 18 11604
G 13 11625
G 17 11635
N 8 11643
T 31 11657
C 31 11669
A 16 11680
A 17 11690
C 27 11703
T 32 11716
A 31 11728
C 14 11740
T 11 11754
T 47 11766
T 25 11777
A 31 11790
C 26 11802
T 17 11815
G 18 11825
G 19 11834
N 6 11856
A 20 11865
G 29 11886
G 17 11895
T 24 11908
T 10 11919
A 19 11928
T 31 11940
A 27 11952
C 21 11965
C 16 11974
T 27 11990
C 32 12003
T 32 12017
C 35 12029
A 23 12041
T 24 12055
T 23 12064
A 31 12077
C 22 12091
C 44 12102
C 26 12114
A 14 12125
C 29 12137
A 22 12149
C 32 12160
A 23 12174
C 31 12187
G 17 12199
A 32 12213
A 25 12223
G 18 12244
G 12 12254
A 32 12265
A 43 12277
A 29 12289
G 28 12301
C 32 12314
A 12 12327
G 24 12345
G 13 12355
A 32 12366
N 9 12380
C 10 12389
T 20 12405
T 22 12415
C 33 12429
A 19 12441
T 33 12454
C 22 12468
C 36 12478
C 11 12489
A 14 12503
G 13 12513
T 15 12529
G 24 12541
A 21 12556
C 14 12572
N 4 12593
C 17 12605
A 21 12618
G 15 12629
C 28 12643
T 32 12657
A 31 12674
N 6 12694
A 22 12708
C 10 12719
T 22 12732
G 32 12744
G 47 12756
G 26 12768
T 10 12788
C 19 12801
C 14 12810
T 18 12827
T 47 12839
T 10 12850
N 9 12865
G 11 12877
A 13 12893
N 7 12902
T 13 12920
T 13 12929
A 20 12942
C 24 12953
T 20 12967
G 28 12979
C 20 12995
A 27 13007
N 6 13020
N 4 13043
N 5 13060
C 17 13071
T 20 13086
N 4 13098
N 3 13124
N 3 13142
N 6 13151
A 24 13169
G 12 13182
A 23 13196
T 12 13209
T 13 13218
C 20 13238
N 3 13259
N 4 13269
C 18 13282
T 28 13297
C 24 13311
T 20 13325
A 11 13338
A 10 13347
N 6 13363
G 21 13375
T 16 13392
C 27 13404
A 12 13418
A 10 13428
T 22 13442
C 21 13455
N 4 13467
N 6 13493
N 5 13517
N 3 13544
N 4 13563
N 8 13578
C 20 13590
N 8 13602
G 27 13626
N 8 13645
N 8 13657
A 21 13672
N 8 13690
N 5 13715
N 5 13733
A 18 13750
N 8 13762
N 7 13774
C 12 13784
N 8 13797
T 12 13815
T 14 13825
C 12 13845
N 8 13856
A 11 13867
C 11 13883
C 25 13893
C 21 13902
C 16 13912
C 13 13922
N 6 13939
N 3 13947
N 4 13967
N 8 13976
G 14 13985
G 17 14006
G 29 14017
G 17 14028
G 24 14049
N 5 14074
C 11 14094
C 17 14104
N 4 14128
T 10 14140
N 5 14149
C 21 14172
N 4 14197
N 5 14206
N 6 14228
C 11 14240
A 10 14255
N 9 14272
N 8 14286
N 2 14317
N 5 14333
N 8 14346
T 16 14362
N 9 14374
A 23 14398
N 8 14423
N 8 14435
N 4 14454
N 5 14479
N 6 14495
G 14 14507
N 8 14516
N 3 14548
N 6 14558
N 4 14570
N 4 14593
N 6 14601
N 5 14616
N 4 14639
N 4 14655
N 5 14677
G 18 14692
N 3 14705
N 2 14730
N 2 14748
N 4 14756
N 4 14779
N 7 14789
N 6 14796
N 6 14825
N 4 14840
N 7 14867
N 3 14901
N 5 14916
N 8 14928
G 14 14939
N 5 14964
A 16 14978
N 5 14989
N 6 15006
N 4 15016
A 17 15041
N 9 15055
N 7 15069
N 4 15080
N 5 15102
N 4 15110
N 4 15138
N 3 15174
N 1 15200
N 6 15215
N 9 15236
N 3 15259
N 1 15272
N 1 15306
N 7 15319
N 8 15329
N 4 15348
N 4 15370
N 5 15390
N 4 15416
N 3 15453
N 2 15487
N 4 15503
N 4 15527
N 4 15532
C 27 15552
C 22 15571
C 14 15591
N 5 15628
A 15 15657
T 12 15686
T 16 15705
C 12 15728
N 8 15747
END_DNA

END_SEQUENCE
