# Supplementary material for: GRP78 regulates CD44v membrane homeostasis and cell spreading in tamoxifen-resistant breast cancer
Source: Life Sci Alliance. 2019 Aug 15;2(4):e201900377. doi: 10.26508/lsa.201900377 (PMC6696983; doi:10.26508/lsa.201900377)
Supplement: Supplementary file 1 [file LSA-2019-00377_Supplemental_Data_1.zip › CD44 sequencing results/vHA-sF.seq]

>vHA-sF_C05.ab1
NNNNNNNNNNNNNNNNNNNCTTTTACNCCTTTTCTACTGTACACCCCATCCCAGACGAAGACAGTCCCTGGATCACCGAC
AGCACAGACAGAATCCCTGCTACCAGTACGTCTTCAAATACCATCTCAGCAGGCTGGGAGCCAAATGAAGAAAATGAAGA
TGAAAGAGACAGACACCTCAGTTTTTCTGGATCAGGCATTGATGATGATGAAGATTTTATCTCCAGCACCATTTCAACCA
CACCACGGGCTTTTGACCACACAAAACAGAACCAGGACTGGACCCAGTGGAACCCAAGCCATTCAAATCCGGAAGTGCTA
CTTCAGACAACCACAAGGATGACTGCAGATGTAGACAGAAATGGCACCACTGCTTATGAAGGAAACTGGAACCCAGAAGC
ACACCCTCCCCTCATTCACCATGAGCATCATGAGGAAGAAGAGACCCCACATTCTACAAGCACAATCCAGGCAACTCCTA
GTAGTACAACGGAAGAAACAGCTACCCAGAAGGAACAGTGGTTTGGCAACAGATGGCATGAGGGATATCGCCAAACACCC
AAAGAAGACTCCCATTCGACAACAGGGACAGCTGCAGCCTCAGCTCATACCAGCCATCCAATGCAAGGAAGGACAACACC
AAGCCCAGAGGACAGTTCCTGGACTGATTTCTTCAACCCAATCTCACACCCCATGGGACGAGGTCATCAAGCAGGAAGAA
GGATGGATATGGACTCCAGTCATAGTATAACGCTTCAGCCTACTGCAAATCCAAACACAGGTTTGGTGGAAGATTTGGAC
AGGACAGGACCTCTTTCAATGACAACGCAGCAGAGTAATTCTCAGAGCTTCTCTACATCACATGAANGGCTTGGGAAGAA
GATAAAGACCATCCAACAACTTCTACTCTGACATCAAGCAATANGAATGATGTCACAGGTGGAAGAAGAGACCCAAATCA
TTCTGAAGGNTCAACTACTTTACTGGNAGGTTATACCTCTCATTACCCACACACGAAGGAAAGCAGGANCTTCATCCCAG
TGACNCAGCTANACTGGGTCCTTTNGANTTACTGCANNNCTNNNNAGATTCNNCTCTAANGTCAATCNNNNNNCNGNNAN
NNANNCNTTCNACCCCCNNNNGGGGGNCCNTNCNNNCANNNNNTNANNNNNGNNNNNNNNNNGNNNNNNNNNNNNNGNAN
NNANNNNNNNNNNNNNNNNNNNNNNNNCCCNATTCN
