# Supplementary material for: GRP78 regulates CD44v membrane homeostasis and cell spreading in tamoxifen-resistant breast cancer
Source: Life Sci Alliance. 2019 Aug 15;2(4):e201900377. doi: 10.26508/lsa.201900377 (PMC6696983; doi:10.26508/lsa.201900377)
Supplement: Supplementary file 1 [file LSA-2019-00377_Supplemental_Data_1.zip › CD44 sequencing results/vHA-SP6_R.phd.1]

BEGIN_SEQUENCE vHA-SP6_R_F05

BEGIN_COMMENT

CHROMAT_FILE: vHA-SP6_R_F05.ab1
BASECALLER_VERSION: KB 1.4.2.4
TRACE_PROCESSOR_VERSION: KB 1.4.2.4
QUALITY_LEVELS: 99
TIME: Wed Mar 13 02:55:46 2019
TRACE_ARRAY_MIN_INDEX: 0
TRACE_ARRAY_MAX_INDEX: 14746
TRIM: -1 -1 -1.000000e+000
TRACE_PEAK_AREA_RATIO: -1.000000e+000
CHEM: term
DYE: big

END_COMMENT

BEGIN_DNA
N 2 3
N 1 3
N 3 44
N 3 48
N 4 57
N 3 64
N 4 87
N 4 97
N 4 113
N 5 121
N 5 140
T 11 148
G 16 155
N 9 166
N 8 171
T 18 182
G 36 194
N 8 206
T 11 223
C 21 234
G 32 249
A 19 264
G 29 275
C 29 286
G 33 301
G 14 314
C 29 334
G 15 349
C 32 360
C 19 371
A 21 380
G 37 393
T 39 408
G 53 421
T 39 433
G 58 447
A 25 459
T 18 468
G 58 483
G 54 498
A 20 510
T 17 517
A 22 529
T 22 537
C 58 551
T 49 564
G 34 581
C 52 591
A 41 601
G 62 615
A 62 627
A 42 639
T 32 648
T 62 660
C 62 673
T 62 685
T 49 698
A 62 709
A 54 720
G 54 734
C 47 745
G 41 759
T 56 769
A 56 780
A 62 791
T 54 802
C 62 814
T 62 827
G 62 842
G 62 856
A 62 868
A 62 879
C 56 888
A 59 898
T 30 909
C 30 922
G 18 935
T 18 948
A 18 960
T 43 971
G 23 984
G 36 998
G 26 1011
T 28 1022
A 24 1033
C 44 1042
A 34 1053
C 49 1063
C 62 1076
C 62 1089
C 54 1101
A 62 1112
A 62 1123
T 62 1136
C 62 1149
T 62 1161
T 62 1174
C 59 1186
A 59 1196
T 62 1207
G 62 1220
T 62 1232
C 62 1243
C 59 1255
A 59 1265
C 62 1276
A 59 1287
T 62 1299
T 62 1313
C 62 1325
T 62 1338
G 59 1351
C 62 1362
A 62 1372
G 62 1384
G 62 1397
T 62 1409
T 62 1421
C 62 1432
C 62 1444
T 62 1456
T 62 1469
G 62 1481
T 62 1494
C 62 1505
T 62 1518
C 62 1529
A 59 1539
T 62 1551
C 62 1563
A 59 1574
G 62 1587
C 62 1599
T 62 1612
G 62 1624
T 62 1636
C 62 1648
A 62 1658
T 62 1670
A 62 1681
A 62 1693
A 62 1705
C 62 1717
T 62 1729
G 62 1742
G 62 1756
T 62 1768
C 62 1779
T 62 1792
G 62 1805
G 62 1818
A 62 1830
G 62 1841
T 62 1853
T 62 1865
T 62 1877
C 62 1888
T 62 1901
G 62 1914
A 62 1926
C 59 1936
G 62 1949
A 62 1961
C 59 1972
T 62 1985
C 62 1997
C 62 2009
T 62 2022
T 62 2035
G 62 2046
T 62 2059
T 62 2071
C 62 2082
A 62 2093
C 62 2103
C 62 2116
A 62 2126
A 62 2139
A 62 2151
T 62 2163
G 62 2175
C 62 2187
A 62 2198
C 62 2209
C 62 2222
A 59 2233
T 62 2246
T 62 2259
T 62 2272
C 62 2284
C 62 2296
T 62 2309
G 62 2321
A 62 2334
G 54 2345
A 59 2358
C 59 2368
T 62 2381
T 62 2393
G 62 2405
C 62 2416
T 62 2429
G 62 2442
G 59 2455
C 62 2466
C 62 2478
T 62 2491
C 62 2502
T 62 2516
C 62 2527
C 62 2539
G 62 2551
T 62 2564
T 62 2576
G 62 2587
A 62 2600
G 62 2611
T 62 2624
C 62 2635
C 62 2646
A 62 2657
C 59 2668
T 62 2682
T 62 2694
G 62 2706
G 62 2719
C 62 2731
T 62 2744
T 62 2756
T 62 2768
C 62 2779
T 62 2792
G 62 2804
T 62 2816
C 62 2827
C 62 2839
T 62 2851
C 62 2863
C 62 2875
A 62 2885
C 62 2897
A 62 2908
G 62 2920
C 62 2932
T 62 2945
C 62 2957
C 62 2969
A 62 2979
T 62 2992
T 62 3004
G 62 3016
C 62 3028
C 62 3040
A 62 3051
C 62 3062
T 62 3075
G 62 3087
T 62 3099
T 62 3112
G 62 3124
A 59 3137
T 62 3147
C 54 3159
A 62 3170
C 62 3181
T 62 3194
A 54 3206
G 59 3218
C 59 3231
T 49 3244
T 49 3256
T 54 3268
T 54 3280
T 62 3292
C 62 3304
T 62 3316
T 62 3328
C 62 3339
T 62 3351
G 59 3364
C 62 3374
C 62 3386
C 62 3398
A 62 3409
C 62 3420
A 62 3431
C 62 3443
C 54 3455
T 54 3468
T 62 3481
C 62 3493
T 49 3506
T 54 3518
C 62 3530
G 62 3542
A 62 3554
C 62 3564
T 62 3577
G 62 3589
T 62 3601
T 62 3613
G 62 3625
A 59 3637
C 59 3648
T 62 3660
G 62 3673
C 62 3684
A 62 3696
A 62 3707
T 62 3719
G 62 3732
C 62 3743
A 62 3754
A 62 3766
A 62 3778
C 62 3790
T 62 3803
G 62 3815
C 62 3827
A 62 3839
A 62 3850
G 62 3862
A 62 3876
A 62 3887
T 62 3898
C 62 3910
A 62 3921
A 62 3933
A 62 3945
G 62 3958
C 62 3969
C 62 3982
A 62 3993
A 62 4005
G 62 4017
G 62 4029
C 62 4040
C 62 4053
A 62 4064
A 62 4076
G 62 4088
A 62 4101
G 62 4113
G 62 4125
G 62 4138
A 59 4150
T 59 4160
G 59 4173
C 62 4184
C 62 4196
A 62 4207
A 62 4219
G 62 4232
A 59 4245
T 62 4256
G 62 4268
A 59 4281
T 59 4291
C 62 4304
A 62 4315
G 62 4328
C 62 4340
C 62 4352
A 62 4363
T 62 4375
T 62 4388
C 62 4400
T 62 4413
G 62 4425
G 62 4438
A 62 4450
A 62 4461
T 62 4472
T 62 4484
T 62 4496
G 62 4509
G 62 4521
G 62 4534
G 62 4546
T 62 4557
G 62 4569
T 62 4580
C 62 4591
C 62 4603
T 49 4616
T 49 4628
A 62 4640
T 62 4652
A 62 4663
G 62 4676
G 62 4688
A 59 4701
C 59 4711
C 62 4723
A 62 4734
G 62 4747
A 62 4760
G 62 4771
G 62 4783
T 62 4795
T 62 4806
G 62 4819
T 62 4830
G 62 4843
T 62 4854
T 62 4866
T 62 4878
G 59 4891
C 59 4902
T 62 4915
C 49 4927
C 49 4939
A 62 4950
C 62 4961
C 62 4973
T 62 4986
T 62 4999
C 62 5011
T 62 5023
T 62 5035
G 62 5047
A 62 5059
C 62 5070
T 62 5082
C 62 5094
C 62 5106
C 62 5118
A 62 5128
T 62 5140
G 62 5152
T 62 5164
G 62 5176
A 62 5189
G 62 5201
T 62 5213
G 62 5225
T 62 5236
C 62 5247
C 62 5259
A 62 5271
T 62 5283
C 62 5295
T 62 5308
G 62 5321
A 62 5333
T 62 5344
T 62 5357
C 62 5368
A 62 5379
G 62 5392
A 62 5404
T 62 5415
C 62 5427
C 62 5440
A 62 5451
T 62 5463
G 62 5474
A 62 5488
G 62 5499
T 62 5512
G 62 5524
G 62 5536
T 62 5547
A 62 5559
T 62 5570
G 62 5583
G 62 5596
G 62 5608
A 49 5621
C 54 5631
C 62 5643
C 62 5655
C 62 5668
C 62 5680
C 62 5692
A 62 5704
C 62 5715
T 62 5728
G 62 5740
G 62 5752
G 62 5764
G 62 5776
T 62 5788
G 62 5800
G 62 5813
A 62 5825
A 62 5837
T 54 5847
G 62 5860
T 62 5871
G 62 5884
T 62 5896
C 62 5907
T 62 5920
T 62 5933
G 62 5945
G 47 5958
T 62 5969
C 62 5981
T 62 5993
C 62 6005
C 62 6017
T 62 6029
G 62 6042
A 62 6054
T 62 6065
A 62 6077
A 62 6089
G 62 6100
G 62 6113
A 62 6126
A 62 6137
C 54 6148
G 62 6161
A 62 6173
T 62 6184
T 62 6196
G 62 6209
A 62 6221
C 62 6232
A 62 6244
T 62 6256
T 62 6268
A 62 6280
G 62 6292
A 62 6305
G 62 6317
T 62 6329
T 62 6341
G 62 6353
G 62 6366
A 62 6378
A 62 6389
T 62 6400
C 62 6412
T 62 6425
C 62 6437
C 62 6449
A 62 6460
A 62 6472
C 62 6484
A 62 6495
G 62 6508
T 62 6520
A 62 6532
A 62 6544
C 58 6555
T 58 6567
G 58 6580
C 58 6592
A 58 6604
G 58 6616
T 58 6628
A 58 6639
A 58 6652
C 58 6663
T 58 6675
C 58 6687
C 54 6700
A 49 6711
A 58 6723
A 49 6735
G 36 6747
G 49 6759
A 45 6772
C 41 6782
C 58 6794
C 58 6807
A 58 6818
G 58 6830
T 58 6843
C 58 6855
T 58 6867
T 58 6880
A 58 6891
G 58 6903
C 58 6915
T 58 6928
G 58 6940
A 58 6952
G 41 6963
G 54 6976
T 54 6987
C 58 6999
A 52 7010
C 41 7021
T 58 7034
G 58 7046
G 58 7059
G 58 7072
A 54 7085
T 38 7095
G 58 7108
A 58 7120
A 58 7132
G 58 7143
G 45 7156
T 50 7167
C 58 7178
C 58 7190
T 58 7203
G 58 7215
C 49 7227
T 58 7239
T 58 7252
T 54 7264
C 58 7275
C 58 7288
T 58 7300
T 58 7312
C 58 7324
G 51 7336
T 51 7348
G 58 7360
T 51 7371
G 58 7383
T 49 7394
G 58 7407
G 58 7419
G 33 7432
T 51 7443
A 51 7454
A 58 7466
T 41 7477
G 58 7490
A 58 7502
G 51 7515
A 58 7527
G 58 7539
G 45 7552
T 41 7562
A 51 7574
T 49 7584
A 58 7596
A 51 7609
C 45 7620
C 58 7633
T 58 7645
T 58 7658
C 58 7670
C 44 7683
A 43 7693
G 51 7705
T 51 7718
A 58 7729
A 58 7741
A 58 7752
G 51 7765
T 50 7776
A 58 7788
G 49 7800
T 51 7811
T 58 7824
G 58 7836
A 58 7849
G 49 7861
C 47 7872
C 58 7885
T 58 7897
T 58 7909
C 51 7921
A 52 7933
G 53 7944
A 58 7957
A 47 7969
T 39 7979
G 58 7992
A 47 8004
T 35 8014
T 58 8027
T 58 8039
G 58 8052
G 58 8065
G 43 8077
T 52 8088
C 53 8100
T 58 8112
C 58 8124
T 54 8136
T 51 8149
C 58 8160
T 51 8172
T 51 8185
C 49 8196
C 37 8208
A 39 8219
C 45 8230
C 54 8242
T 58 8254
G 58 8267
T 53 8278
G 54 8290
A 51 8303
C 32 8314
A 41 8325
T 51 8336
C 54 8349
A 41 8360
T 51 8372
T 58 8385
C 53 8397
C 54 8409
T 52 8422
A 53 8433
T 49 8444
T 52 8457
G 58 8469
C 34 8481
T 58 8493
T 52 8505
G 54 8517
A 49 8530
T 39 8540
G 53 8553
T 40 8564
C 53 8576
A 47 8587
G 31 8600
A 54 8612
G 37 8624
T 49 8636
A 53 8648
G 39 8660
A 54 8673
A 54 8684
G 30 8696
T 52 8707
T 54 8719
G 51 8732
T 26 8743
T 54 8755
G 54 8768
G 30 8781
A 41 8793
T 28 8803
G 54 8816
G 41 8829
T 34 8840
C 53 8851
T 52 8864
T 54 8875
T 41 8888
A 50 8900
T 41 8911
C 51 8924
T 47 8936
T 49 8948
C 46 8960
T 47 8972
T 52 8984
C 41 8996
C 53 9007
A 28 9018
A 53 9029
G 47 9042
C 47 9054
C 49 9066
T 46 9079
T 46 9091
C 39 9102
A 34 9114
T 39 9125
G 54 9137
T 31 9149
G 47 9161
A 41 9174
T 32 9184
G 53 9197
T 31 9209
A 53 9220
G 42 9233
A 54 9245
G 40 9258
A 45 9269
A 54 9281
G 31 9294
C 35 9304
T 52 9317
C 45 9329
T 53 9341
G 47 9354
A 53 9366
G 18 9377
A 46 9390
A 24 9403
T 40 9414
T 39 9424
A 40 9436
C 31 9447
T 45 9460
C 52 9472
T 32 9485
G 42 9497
C 28 9509
T 45 9522
G 45 9534
C 39 9545
G 40 9558
T 31 9569
T 42 9581
G 52 9594
T 30 9606
C 34 9617
A 30 9629
T 38 9641
T 28 9652
G 42 9665
A 34 9677
A 53 9689
A 53 9701
G 35 9713
A 53 9725
G 18 9736
G 42 9749
T 29 9760
C 42 9771
C 45 9784
T 37 9796
G 51 9809
T 31 9821
C 30 9831
C 41 9845
T 30 9857
G 51 9870
T 26 9882
C 32 9892
C 31 9905
A 29 9915
A 51 9928
A 30 9940
T 31 9951
C 45 9963
T 30 9975
T 42 9988
C 35 9999
C 42 10011
A 32 10023
C 31 10034
C 34 10047
A 34 10057
A 51 10069
A 40 10081
C 15 10093
C 31 10105
T 32 10118
G 51 10130
T 35 10142
G 45 10154
T 35 10166
T 51 10178
T 45 10189
G 30 10202
G 32 10214
A 30 10228
T 26 10238
T 48 10250
T 42 10261
G 27 10275
C 29 10286
A 31 10297
G 31 10310
T 35 10322
A 43 10334
N 9 10345
G 33 10358
C 23 10369
T 31 10382
G 31 10395
A 31 10408
A 36 10418
G 24 10431
C 32 10443
G 28 10456
T 24 10467
T 31 10478
A 28 10491
T 27 10502
A 30 10514
C 29 10525
T 31 10538
A 37 10549
T 34 10562
G 36 10574
A 32 10588
C 28 10599
T 31 10611
G 30 10622
G 25 10634
A 12 10650
G 27 10660
T 31 10672
C 31 10684
C 28 10694
A 23 10707
T 31 10718
A 36 10731
T 31 10742
C 24 10754
C 30 10767
A 25 10779
T 43 10790
C 31 10802
C 37 10815
T 26 10828
T 30 10839
C 30 10853
T 28 10866
T 33 10876
C 22 10889
C 23 10898
T 24 10912
G 37 10924
C 25 10936
T 32 10949
T 29 10959
G 32 10972
A 31 10985
T 27 10995
G 32 11008
A 36 11020
C 21 11031
C 31 11040
T 27 11056
C 32 11068
G 33 11080
T 31 11092
C 36 11105
C 48 11116
C 21 11126
A 18 11139
T 25 11151
G 31 11163
G 48 11175
G 48 11186
G 33 11198
T 18 11213
G 25 11225
T 10 11236
G 24 11249
A 31 11261
G 13 11275
A 31 11287
T 14 11298
T 26 11307
G 19 11322
G 48 11335
G 25 11347
T 15 11362
T 14 11371
G 29 11385
A 18 11398
A 30 11407
G 27 11421
A 33 11434
A 47 11444
A 21 11454
T 32 11467
C 34 11479
A 32 11491
G 30 11504
T 24 11516
C 23 11529
C 25 11538
A 35 11552
G 21 11566
G 21 11576
A 18 11591
A 24 11600
C 27 11613
T 32 11625
G 38 11638
T 28 11651
C 34 11663
C 23 11675
T 18 11687
C 19 11700
T 22 11713
G 34 11724
G 48 11735
G 22 11746
C 16 11761
T 17 11775
T 19 11784
G 17 11796
G 25 11805
N 5 11823
N 9 11836
T 11 11849
T 12 11858
N 9 11872
T 18 11884
C 28 11897
C 11 11906
N 7 11922
T 10 11932
C 13 11946
C 19 11956
T 12 11972
T 15 11982
G 32 11995
C 22 12007
A 24 12018
T 26 12031
T 33 12041
G 16 12051
G 21 12061
N 5 12081
T 13 12092
G 21 12102
G 20 12112
N 8 12129
T 24 12141
G 18 12153
G 26 12162
N 7 12179
A 31 12192
T 19 12203
G 31 12215
A 32 12229
G 11 12241
C 32 12253
T 32 12266
G 32 12279
N 8 12293
N 4 12313
N 9 12328
T 19 12342
G 28 12354
C 21 12366
A 18 12378
G 28 12390
C 24 12403
T 27 12416
G 20 12428
T 18 12443
C 23 12456
C 40 12466
C 15 12475
T 14 12491
N 9 12504
T 18 12525
N 9 12541
N 6 12556
C 14 12567
G 13 12580
A 30 12598
N 7 12617
G 22 12629
G 40 12642
N 9 12654
A 21 12669
G 11 12679
T 20 12692
C 26 12704
T 16 12717
T 19 12729
C 28 12743
T 16 12757
T 47 12768
N 7 12779
N 8 12794
G 47 12807
G 17 12820
N 9 12834
G 12 12846
N 6 12862
T 47 12871
T 13 12881
G 14 12897
G 10 12910
C 15 12922
G 27 12935
A 24 12949
N 7 12960
N 5 12973
N 6 12984
C 13 13003
C 40 13012
N 4 13022
N 4 13038
C 10 13050
A 21 13063
T 20 13076
G 13 13087
C 30 13107
N 8 13126
T 11 13140
C 14 13152
T 15 13165
G 11 13177
T 24 13200
G 10 13217
N 3 13237
N 3 13264
N 3 13273
N 2 13297
N 3 13308
N 8 13319
C 15 13331
T 16 13346
N 5 13357
N 3 13381
N 3 13405
N 3 13433
N 3 13452
N 8 13466
N 7 13478
G 26 13487
G 17 13497
N 4 13516
N 5 13526
N 9 13532
N 5 13542
C 16 13557
N 9 13573
G 13 13585
T 19 13603
T 25 13619
N 9 13639
T 10 13664
C 13 13687
N 8 13705
N 7 13731
G 10 13747
T 10 13760
A 20 13773
C 15 13785
T 16 13801
A 20 13813
C 16 13827
T 13 13843
N 8 13854
G 18 13874
N 5 13901
N 1 13905
N 2 13934
N 9 13951
N 8 13969
C 13 13978
N 7 13996
G 14 14011
A 16 14041
T 15 14059
N 6 14077
N 6 14092
G 11 14106
N 8 14116
N 6 14125
T 11 14146
G 11 14162
N 6 14181
A 11 14190
N 9 14205
A 16 14218
A 25 14232
N 5 14251
N 7 14260
N 5 14277
N 9 14290
G 24 14305
G 25 14320
G 18 14335
N 5 14357
C 15 14366
N 7 14378
N 4 14389
N 6 14394
N 5 14415
N 5 14426
N 5 14436
N 9 14450
T 10 14460
N 8 14472
N 9 14491
C 14 14505
N 7 14519
N 9 14533
N 8 14544
N 5 14562
G 12 14569
N 4 14578
A 19 14595
T 10 14607
G 18 14620
C 17 14637
N 8 14653
C 20 14667
A 13 14679
N 8 14697
N 7 14710
END_DNA

END_SEQUENCE
