# Supplementary material for: GRP78 regulates CD44v membrane homeostasis and cell spreading in tamoxifen-resistant breast cancer
Source: Life Sci Alliance. 2019 Aug 15;2(4):e201900377. doi: 10.26508/lsa.201900377 (PMC6696983; doi:10.26508/lsa.201900377)
Supplement: Supplementary file 1 [file LSA-2019-00377_Supplemental_Data_1.zip › CD44 sequencing results/vHA-V4.phd.1]

BEGIN_SEQUENCE vHA-V4_C02

BEGIN_COMMENT

CHROMAT_FILE: vHA-V4_C02.ab1
BASECALLER_VERSION: KB 1.4.0
TRACE_PROCESSOR_VERSION: KB 1.4.0
QUALITY_LEVELS: 99
TIME: Tue Mar 12 20:07:10 2019
TRACE_ARRAY_MIN_INDEX: 0
TRACE_ARRAY_MAX_INDEX: 13484
TRIM: -1 -1 -1.000000e+000
TRACE_PEAK_AREA_RATIO: -1.000000e+000
CHEM: term
DYE: big

END_COMMENT

BEGIN_DNA
N 5 3
N 4 22
N 2 28
N 6 41
N 4 54
N 3 64
N 7 70
N 4 79
N 5 93
N 4 105
N 4 128
N 9 145
N 5 166
N 6 171
N 7 190
G 11 203
G 10 219
N 8 232
A 10 243
C 17 251
C 17 260
A 10 270
C 28 282
T 46 298
G 29 311
C 25 329
T 50 343
T 29 356
A 39 367
T 21 376
G 50 391
A 14 405
G 11 426
G 20 441
A 12 453
N 6 471
N 9 481
T 20 492
G 58 507
G 43 523
A 29 537
A 52 547
C 42 557
C 62 568
C 42 579
A 27 589
G 27 603
A 47 617
A 56 629
G 39 641
C 56 652
A 42 662
C 42 672
A 50 682
C 47 693
C 56 706
C 62 719
T 62 732
C 62 746
C 62 758
C 62 769
C 62 781
T 62 794
C 54 806
A 44 816
T 59 827
T 59 840
C 59 853
A 41 862
C 59 873
C 59 885
A 47 894
T 59 907
G 62 920
A 59 935
G 34 947
C 24 959
A 23 970
T 28 980
C 23 993
A 18 1004
T 23 1015
G 45 1029
A 50 1042
G 28 1055
G 54 1068
A 59 1081
A 59 1091
G 49 1103
A 62 1115
A 59 1126
G 51 1138
A 62 1150
G 59 1161
A 59 1174
C 49 1183
C 62 1195
C 62 1207
C 62 1218
A 59 1229
C 59 1240
A 59 1252
T 62 1264
T 62 1277
C 59 1290
T 59 1302
A 59 1313
C 59 1324
A 51 1334
A 59 1346
G 62 1359
C 62 1371
A 59 1382
C 62 1393
A 62 1404
A 62 1415
T 62 1428
C 62 1440
C 62 1453
A 59 1463
G 59 1476
G 59 1490
C 56 1502
A 56 1514
A 59 1524
C 54 1536
T 62 1548
C 62 1561
C 62 1573
T 59 1586
A 62 1597
G 49 1609
T 49 1623
A 59 1634
G 56 1646
T 59 1658
A 62 1669
C 62 1680
A 59 1690
A 56 1702
C 62 1714
G 59 1726
G 62 1740
A 62 1754
A 62 1766
G 59 1777
A 59 1790
A 59 1801
A 59 1813
C 59 1823
A 59 1834
G 56 1847
C 59 1859
T 59 1872
A 62 1884
C 62 1895
C 62 1907
C 62 1919
A 62 1930
G 59 1943
A 62 1956
A 62 1968
G 59 1980
G 62 1992
A 62 2005
A 62 2016
C 62 2027
A 59 2038
G 59 2050
T 59 2063
G 62 2076
G 62 2089
T 59 2101
T 62 2114
T 62 2126
G 62 2138
G 59 2152
C 62 2163
A 59 2174
A 62 2185
C 62 2197
A 59 2208
G 59 2220
A 59 2234
T 62 2245
G 62 2257
G 62 2271
C 59 2282
A 59 2294
T 62 2306
G 62 2318
A 42 2331
G 38 2343
G 62 2356
G 62 2369
A 33 2382
T 54 2392
A 62 2404
T 62 2414
C 62 2427
G 59 2440
C 62 2452
C 59 2465
A 43 2476
A 50 2487
A 50 2499
C 59 2511
A 49 2522
C 62 2533
C 62 2546
C 62 2558
A 59 2569
A 59 2581
A 59 2593
G 59 2606
A 62 2618
A 59 2630
G 51 2642
A 59 2654
C 59 2664
T 62 2677
C 62 2689
C 62 2701
C 62 2713
A 62 2724
T 62 2736
T 62 2749
C 62 2761
G 56 2773
A 62 2786
C 62 2796
A 59 2807
A 59 2819
C 62 2830
A 59 2842
G 59 2854
G 62 2867
G 59 2879
A 59 2893
C 62 2904
A 62 2915
G 62 2927
C 62 2940
T 62 2952
G 62 2964
C 62 2977
A 59 2988
G 59 3000
C 59 3012
C 62 3025
T 62 3038
C 62 3049
A 54 3060
G 56 3072
C 62 3084
T 62 3097
C 62 3109
A 62 3120
T 62 3131
A 62 3143
C 62 3154
C 62 3166
A 59 3177
G 51 3190
C 62 3202
C 62 3215
A 59 3226
T 62 3238
C 62 3250
C 62 3262
A 62 3273
A 62 3284
T 62 3297
G 62 3309
C 62 3321
A 62 3333
A 59 3344
G 62 3356
G 62 3368
A 62 3382
A 62 3393
G 62 3405
G 62 3418
A 59 3430
C 62 3440
A 62 3452
A 62 3463
C 62 3475
A 62 3487
C 62 3498
C 62 3511
A 62 3522
A 62 3534
G 62 3547
C 62 3559
C 62 3572
C 62 3584
A 59 3595
G 49 3607
A 62 3620
G 59 3631
G 62 3644
A 59 3657
C 62 3667
A 62 3679
G 62 3691
T 62 3703
T 62 3716
C 54 3727
C 62 3739
T 62 3752
G 62 3764
G 62 3777
A 59 3790
C 62 3800
T 62 3813
G 62 3825
A 59 3838
T 62 3848
T 62 3861
T 62 3873
C 62 3885
T 62 3897
T 62 3909
C 62 3921
A 59 3932
A 62 3943
C 62 3954
C 62 3967
C 62 3979
A 59 3990
A 59 4002
T 62 4014
C 62 4026
T 62 4039
C 62 4051
A 59 4062
C 62 4073
A 59 4084
C 62 4096
C 62 4109
C 62 4121
C 62 4133
A 62 4144
T 62 4156
G 62 4168
G 62 4181
G 62 4194
A 59 4207
C 62 4218
G 59 4230
A 62 4243
G 62 4255
G 62 4267
T 62 4279
C 62 4291
A 62 4302
T 62 4313
C 62 4326
A 62 4338
A 62 4349
G 62 4362
C 62 4374
A 62 4386
G 59 4398
G 62 4411
A 62 4424
A 62 4436
G 59 4448
A 62 4460
A 62 4472
G 62 4483
G 62 4496
A 59 4508
T 59 4518
G 62 4531
G 62 4544
A 59 4557
T 62 4567
A 62 4579
T 59 4590
G 62 4603
G 62 4616
A 62 4629
C 62 4640
T 62 4653
C 62 4665
C 62 4677
A 62 4688
G 62 4700
T 62 4713
C 62 4725
A 62 4736
T 62 4748
A 62 4760
G 59 4772
T 62 4785
A 62 4796
T 62 4808
A 62 4819
A 62 4831
C 62 4843
G 62 4856
C 62 4868
T 62 4881
T 62 4893
C 62 4905
A 62 4917
G 62 4928
C 62 4941
C 62 4953
T 62 4966
A 62 4977
C 62 4988
T 62 5001
G 62 5013
C 62 5026
A 62 5037
A 62 5048
A 62 5060
T 62 5072
C 62 5084
C 62 5096
A 62 5107
A 62 5119
A 62 5131
C 62 5143
A 62 5154
C 62 5166
A 62 5178
G 62 5190
G 62 5203
T 62 5215
T 62 5228
T 62 5240
G 62 5252
G 62 5265
T 62 5277
G 62 5289
G 62 5302
A 62 5314
A 62 5326
G 59 5337
A 59 5350
T 62 5360
T 62 5372
T 62 5384
G 62 5397
G 62 5410
A 62 5422
C 62 5433
A 62 5445
G 62 5457
G 62 5469
A 59 5483
C 62 5494
A 62 5505
G 62 5517
G 62 5530
A 44 5543
C 62 5554
C 62 5566
T 62 5579
C 62 5591
T 62 5603
T 62 5616
T 62 5628
C 62 5640
A 62 5651
A 62 5662
T 62 5674
G 62 5686
A 62 5699
C 62 5710
A 62 5721
A 62 5733
C 62 5745
G 62 5757
C 62 5770
A 62 5782
G 62 5793
C 62 5806
A 62 5818
G 56 5830
A 62 5843
G 62 5854
T 62 5867
A 62 5878
A 62 5890
T 62 5901
T 62 5913
C 62 5926
T 62 5938
C 62 5950
A 62 5961
G 56 5974
A 62 5986
G 62 5998
C 62 6010
T 62 6022
T 62 6035
C 62 6046
T 62 6059
C 62 6070
T 62 6083
A 62 6094
C 62 6105
A 62 6116
T 62 6128
C 62 6140
A 62 6152
C 62 6163
A 62 6175
T 62 6187
G 62 6199
A 62 6212
A 62 6224
G 62 6236
G 62 6249
C 62 6261
T 62 6273
T 62 6285
G 62 6297
G 62 6310
A 62 6322
A 62 6334
G 62 6346
A 62 6358
A 62 6370
G 62 6381
A 54 6394
T 42 6404
A 62 6415
A 62 6427
A 62 6439
G 62 6452
A 62 6464
C 47 6475
C 62 6487
A 62 6499
T 62 6511
C 62 6523
C 54 6536
A 62 6547
A 62 6559
C 62 6570
A 62 6582
A 62 6594
C 62 6606
T 62 6618
T 62 6631
C 62 6643
T 62 6655
A 62 6667
C 62 6678
T 62 6690
C 62 6702
T 62 6715
G 62 6727
A 62 6740
C 54 6751
A 62 6762
T 62 6773
C 62 6785
A 62 6797
A 62 6809
G 62 6821
C 62 6833
A 62 6845
A 62 6857
T 62 6868
A 62 6880
G 62 6892
G 62 6905
A 62 6917
A 62 6929
T 45 6940
G 62 6953
A 62 6965
T 42 6976
G 62 6989
T 58 7000
C 58 7012
A 54 7024
C 58 7035
A 58 7047
G 58 7059
G 58 7072
T 58 7084
G 58 7096
G 58 7109
A 58 7121
A 58 7133
G 52 7145
A 58 7157
A 49 7169
G 52 7181
A 58 7193
G 54 7204
A 54 7217
C 36 7227
C 58 7239
C 58 7251
A 54 7263
A 58 7274
A 58 7287
T 54 7298
C 58 7310
A 54 7322
T 54 7333
T 58 7346
C 58 7358
T 58 7370
G 58 7383
A 58 7395
A 58 7407
G 42 7418
G 54 7431
C 37 7442
T 58 7454
C 58 7466
A 46 7477
A 58 7489
C 54 7500
T 54 7512
A 58 7524
C 58 7535
T 58 7547
T 58 7560
T 58 7572
A 58 7584
C 54 7595
T 58 7607
G 58 7620
G 54 7633
A 58 7645
A 54 7656
G 42 7667
G 36 7681
T 19 7691
T 54 7703
A 52 7715
T 54 7725
A 52 7737
C 58 7748
C 58 7761
T 58 7773
C 58 7786
T 58 7798
C 58 7810
A 52 7822
T 51 7833
T 58 7846
A 51 7857
C 53 7868
C 58 7880
C 49 7892
A 51 7903
C 58 7915
A 53 7926
C 54 7938
A 53 7949
C 58 7961
G 51 7974
A 58 7986
A 45 7999
G 37 8009
G 58 8023
A 58 8035
A 58 8046
A 48 8058
G 42 8070
C 49 8081
A 53 8093
G 46 8104
G 58 8118
A 45 8130
C 31 8140
C 58 8153
T 51 8165
T 58 8177
C 58 8190
A 36 8201
T 54 8212
C 51 8224
C 58 8236
C 51 8248
A 40 8259
G 51 8271
T 51 8283
G 58 8296
A 37 8308
C 39 8318
C 58 8331
T 53 8343
C 58 8355
A 53 8366
G 52 8378
C 58 8390
T 51 8403
A 50 8414
A 54 8425
G 50 8437
A 58 8450
C 31 8461
T 54 8473
G 58 8485
G 58 8498
G 50 8510
T 52 8521
C 53 8533
C 58 8545
T 50 8557
T 58 8569
T 51 8581
G 58 8593
G 41 8607
A 58 8618
G 32 8630
T 52 8641
T 53 8652
A 52 8664
C 41 8674
T 51 8686
G 58 8699
C 31 8711
A 52 8723
G 41 8735
T 50 8747
T 50 8758
A 39 8770
C 37 8781
T 53 8793
G 58 8806
T 29 8817
T 54 8830
G 58 8842
G 40 8855
A 58 8867
G 32 8878
A 37 8891
T 20 8901
T 50 8913
C 53 8924
C 51 8936
A 28 8947
A 53 8958
C 53 8970
T 54 8983
C 53 8995
T 45 9007
A 49 9019
A 46 9030
T 42 9042
G 54 9054
T 32 9066
C 42 9078
A 30 9089
A 40 9100
T 38 9112
C 51 9124
G 41 9137
T 35 9149
T 40 9161
C 42 9173
C 52 9184
T 37 9196
T 53 9208
A 49 9220
T 32 9231
C 52 9243
A 42 9255
G 26 9266
G 54 9279
A 53 9292
G 32 9303
A 46 9316
C 21 9326
C 46 9337
A 37 9349
A 46 9361
G 40 9373
A 54 9386
C 21 9397
A 32 9408
C 53 9419
A 32 9431
T 53 9442
T 53 9455
C 47 9467
C 44 9479
A 37 9490
C 42 9502
C 33 9515
C 33 9525
C 42 9537
A 38 9549
G 40 9561
T 35 9574
G 53 9585
G 54 9595
G 54 9606
G 54 9616
G 53 9627
G 52 9637
G 47 9648
T 23 9659
C 40 9670
C 52 9682
C 47 9694
A 28 9705
T 53 9717
A 36 9729
C 37 9741
C 53 9752
A 35 9763
C 52 9775
T 52 9788
C 53 9800
A 33 9812
T 31 9823
G 47 9836
G 40 9848
A 29 9861
T 30 9872
C 34 9884
T 32 9896
G 32 9909
A 34 9920
A 42 9931
T 32 9943
C 45 9955
A 28 9966
G 13 9979
A 41 9991
T 17 10002
G 51 10015
G 38 10027
A 27 10040
C 30 10050
A 31 10062
C 31 10073
T 51 10085
C 43 10097
A 31 10109
C 45 10121
A 28 10133
T 38 10144
G 43 10156
G 51 10169
G 30 10181
A 37 10195
G 17 10206
T 30 10218
C 42 10230
A 30 10242
A 25 10252
G 14 10265
A 24 10274
A 51 10283
N 8 10293
N 7 10313
N 9 10324
G 46 10337
G 30 10349
A 41 10362
G 18 10374
C 43 10385
A 35 10397
A 46 10408
A 32 10419
C 31 10431
A 25 10443
C 43 10454
A 28 10467
A 42 10477
C 31 10490
C 42 10503
T 42 10516
C 42 10528
T 34 10540
G 38 10552
G 46 10565
T 29 10578
C 31 10590
C 31 10600
T 28 10612
A 31 10624
T 25 10636
A 10 10644
A 46 10654
N 9 10663
G 19 10684
A 24 10696
C 26 10707
A 26 10719
C 31 10730
C 46 10742
C 46 10754
C 31 10766
A 32 10778
A 41 10790
A 30 10801
T 29 10813
T 39 10825
C 31 10838
C 32 10848
A 27 10860
G 18 10873
A 32 10885
A 29 10894
T 22 10909
G 31 10919
G 31 10928
C 14 10946
T 29 10958
G 31 10972
A 31 10984
T 25 10995
C 31 11007
A 22 11019
T 32 11029
C 41 11042
T 29 11055
T 38 11065
G 19 11077
G 31 11086
C 14 11105
A 21 11117
T 33 11127
C 33 11140
C 48 11151
C 31 11162
T 29 11176
C 30 11189
T 27 11203
T 23 11212
G 26 11226
G 24 11235
C 12 11255
C 17 11264
T 32 11275
T 22 11285
G 20 11299
G 33 11308
C 18 11324
T 31 11336
T 48 11347
T 32 11357
G 25 11372
A 22 11385
T 17 11396
T 30 11405
C 31 11420
T 19 11433
T 22 11443
G 25 11458
C 21 11469
A 31 11480
G 24 11492
T 31 11507
T 47 11517
T 24 11526
G 28 11541
C 19 11553
A 22 11565
T 24 11577
T 24 11587
G 31 11601
C 24 11613
A 24 11626
G 18 11638
T 27 11650
C 33 11662
A 37 11676
A 19 11686
C 26 11697
A 27 11708
G 32 11721
T 32 11733
C 32 11746
G 24 11759
A 37 11772
A 32 11781
G 11 11797
A 33 11808
A 17 11817
N 4 11843
N 6 11855
G 34 11868
T 21 11881
G 32 11893
G 47 11906
G 21 11918
C 19 11932
A 26 11943
G 19 11957
A 26 11969
A 26 11978
N 9 11994
A 39 12008
A 34 12022
A 43 12036
A 28 12050
G 11 12067
C 31 12079
T 32 12091
A 32 12103
G 17 12115
T 17 12129
G 28 12142
A 26 12155
T 27 12166
C 15 12179
A 27 12197
N 7 12214
N 9 12226
G 10 12237
T 11 12252
G 21 12264
G 21 12273
C 22 12291
A 19 12305
A 13 12314
T 18 12327
G 18 12341
N 9 12351
N 9 12368
G 12 12380
C 24 12393
T 27 12405
G 17 12419
N 6 12432
N 6 12440
G 22 12451
N 9 12472
N 4 12493
N 4 12511
N 8 12521
A 10 12534
G 10 12546
A 18 12557
A 30 12569
A 19 12580
G 10 12597
C 11 12613
C 11 12623
A 20 12642
G 15 12657
N 9 12673
N 7 12689
N 3 12714
N 5 12723
T 16 12739
N 8 12750
A 26 12770
N 7 12789
G 16 12809
N 4 12830
N 5 12840
N 9 12856
G 16 12879
N 6 12899
C 11 12908
A 15 12921
G 16 12934
C 21 12948
A 23 12967
G 13 12985
T 17 12999
C 15 13010
T 15 13025
N 8 13041
N 5 13051
N 8 13077
N 5 13096
N 9 13115
T 10 13131
G 22 13145
G 12 13159
N 8 13172
G 23 13186
C 16 13201
A 16 13212
T 21 13228
T 26 13239
T 13 13249
N 6 13269
N 8 13282
N 7 13295
G 16 13308
A 15 13327
N 3 13342
N 4 13351
N 5 13360
N 7 13372
N 7 13398
N 3 13414
N 6 13420
N 4 13430
T 11 13448
C 23 13460
N 4 13473
N 4 13478
END_DNA

END_SEQUENCE
