# Supplementary material for: GRP78 regulates CD44v membrane homeostasis and cell spreading in tamoxifen-resistant breast cancer
Source: Life Sci Alliance. 2019 Aug 15;2(4):e201900377. doi: 10.26508/lsa.201900377 (PMC6696983; doi:10.26508/lsa.201900377)
Supplement: Supplementary file 1 [file LSA-2019-00377_Supplemental_Data_1.zip › CD44 sequencing results/vHA-V4.seq]

>vHA-V4_C02.ab1
NNNNNNNNNNNNNNNGGNACCACTGCTTATGAGGANNTGGAACCCAGAAGCACACCCTCCCCTCATTCACCATGAGCATC
ATGAGGAAGAAGAGACCCCACATTCTACAAGCACAATCCAGGCAACTCCTAGTAGTACAACGGAAGAAACAGCTACCCAG
AAGGAACAGTGGTTTGGCAACAGATGGCATGAGGGATATCGCCAAACACCCAAAGAAGACTCCCATTCGACAACAGGGAC
AGCTGCAGCCTCAGCTCATACCAGCCATCCAATGCAAGGAAGGACAACACCAAGCCCAGAGGACAGTTCCTGGACTGATT
TCTTCAACCCAATCTCACACCCCATGGGACGAGGTCATCAAGCAGGAAGAAGGATGGATATGGACTCCAGTCATAGTATA
ACGCTTCAGCCTACTGCAAATCCAAACACAGGTTTGGTGGAAGATTTGGACAGGACAGGACCTCTTTCAATGACAACGCA
GCAGAGTAATTCTCAGAGCTTCTCTACATCACATGAAGGCTTGGAAGAAGATAAAGACCATCCAACAACTTCTACTCTGA
CATCAAGCAATAGGAATGATGTCACAGGTGGAAGAAGAGACCCAAATCATTCTGAAGGCTCAACTACTTTACTGGAAGGT
TATACCTCTCATTACCCACACACGAAGGAAAGCAGGACCTTCATCCCAGTGACCTCAGCTAAGACTGGGTCCTTTGGAGT
TACTGCAGTTACTGTTGGAGATTCCAACTCTAATGTCAATCGTTCCTTATCAGGAGACCAAGACACATTCCACCCCAGTG
GGGGGGTCCCATACCACTCATGGATCTGAATCAGATGGACACTCACATGGGAGTCAAGAANNNGGAGCAAACACAACCTC
TGGTCCTATAANGACACCCCAAATTCCAGAATGGCTGATCATCTTGGCATCCCTCTTGGCCTTGGCTTTGATTCTTGCAG
TTTGCATTGCAGTCAACAGTCGAAGAANNGTGGGCAGAANAAAAGCTAGTGATCANNGTGGCAATGNNGCTGNNGNNNNA
GAAAGCCAGNNNNTNANGNNNGNCAGCAGTCTNNNNNTGGNGCATTTNNNGANNNNNNNNTCNN
