# Supplementary material for: GRP78 regulates CD44v membrane homeostasis and cell spreading in tamoxifen-resistant breast cancer
Source: Life Sci Alliance. 2019 Aug 15;2(4):e201900377. doi: 10.26508/lsa.201900377 (PMC6696983; doi:10.26508/lsa.201900377)
Supplement: Supplementary file 5 [file LSA-2019-00377_TableS1.xlsx]

## Sheet: Table S1 Antibodies
Table S1 The antibodies used in the study
Antigen	Supplier	Catalog number	Clone	Recommended applications by supplier	RRID	Type	Concentration (mg/ml)	Dillution/concentration
IF and flow cytometry
CD44v3	Thermo Fisher Scientific	BMS144	VFF-327v3	Flow, WB, IHC (P)	AB_10597004	primary	1.0	1:200
CD44	Abclonal	A1351	–	WB, IHC	AB_2760372	primary	–	1:100
CD44	Proteintech	15675-1-AP	–	WB, IP, IHC, IF, FC, ELISA	AB_2076198	primary	–	1:200
GRP78	Dr. Parkash S.Gill (USC)	–	MAb159	Flow, WB, IHC, IP	–	primary	1.0	1:100
Rab5	Santa Cruz Biotechnology	sc-46692	D-11	WB, IP, IF, IHC(P), ELISA	AB_628191	primary	0.2	1:100
Mouse IgG1, κ	BioLegend	401404	MG1-45	–	–	Isotype control	1.0	–
Western blot
CD44v3	Thermo Fisher Scientific	BMS144	VFF-327v3	Flow, WB, IHC (P)	AB_10597004	primary	1.0	1:1000
CD44	GeneTex	GTX102111	–	ICC/IF, IHC, IHC-Fr, IHC-P, WB	AB_1240596	primary	0.64	1:1000
GRP78	Dr. Parkash S.Gill (USC)	–	MAb159	Flow, WB, IHC, IP	–	primary	1.0	1:1000
GRP78	Santa Cruz Biotechnology	sc-1050	N-20	WB, IP, IF, IHC(P), ELISA	AB_631616	primary	0.1	1:1000
GRP78	Abcam	ab25192	76-E6	Functional Studies, IHC-P, WB, ELISA	AB_448700	primary	0.5	1:1000
HSP70	Santa Cruz Biotechnology	sc-66048	C92F3A-5	WB, IP, IF, IHC(P), FCM	AB_832518	primary	0.1	1:1000
GST tag	Santa Cruz Biotechnology	sc-138	B-14	WB, IP	–	primary	0.2	1:10,000
HA tag	Santa Cruz Biotechnology	sc-805	Y-11	WB, IP, IF, FCM, ELISA	AB_631618	primary	0.2	1:500
Annexin II	BD	610068	5	WB, IP, IF, IHC-P	AB_397479	primary	0.25	1:1000
β-actin	Sigma-Aldrich	A5316	AC-74	WB, IHC, IF, ELISA	AB_476743	primary	–	1:5000
GAPDH	Santa Cruz Biotechnology	sc-32233	6C5	WB, IP, IF	AB_627679	primary	0.1	1:2000
Functional study
GRP78	Abcam	ab25192	76-E6	Functional Studies, IHC-P, WB, ELISA	AB_448700	primary	0.5	50 µg/mL
GRP78	Dr. Parkash S.Gill (USC)	–	MAb159	Flow, WB, IHC, IP	–	primary	1.0	50 µg/mL
GRP78	Santa Cruz Biotechnology	sc-1050	N-20	WB, IP, IF, IHC(P), ELISA	AB_631616	primary	0.1	50 µg/mL
GRP78	Santa Cruz Biotechnology	sc-1051	C-20	WB, IP, IF, ELISA	AB_2119994	primary	0.2	50 µg/mL
Goat IgG	R&D	AB-108-C	–	–	AB_354267	Isotype control	1.0	50 µg/mL
Rat IgG2a, κ	BioLegend	400543	RTK2758	–	–	Isotype control	1.0	50 µg/mL
Mouse IgG1, κ	BioLegend	401404	MG1-45	–	–	Isotype control	1.0	50 µg/mL
